# Supplementary material for: Ecological assessment of physico-chemical factors influencing the diversity and abundance of cyanobacteria in lakes of Côte d’Ivoire (Kan, Koubi, Loka, and Tiebissou)
Source: FEMS Microbiol Ecol. 2026 Mar 31;102(5):fiag035. doi: 10.1093/femsec/fiag035 (PMC13098367; doi:10.1093/femsec/fiag035)
Supplement: fiag035_Supplemental_Files [file fiag035_supplemental_files.zip]

Archive with 4 entries (4 files):
- Fig_S1_.png
- Fig_S2_.png
- Tab_S1_.docx
- Tab_S2.docx
